# Supplementary material for: Clinical exome sequencing facilitates the understanding of genetic heterogeneity in Leber congenital amaurosis patients with variable phenotype in southern India
Source: Eye Vis (Lond). 2021 May 6;8:20. doi: 10.1186/s40662-021-00243-5 (PMC8101128; doi:10.1186/s40662-021-00243-5)
Supplement: Supplementary file 1 — Additional file 1: Supplementary Table S1. Primer sequences used for the mutation validation by Sanger sequencing. [file 40662_2021_243_MOESM1_ESM.xlsx]

## Sheet: Supplementary Table S1
Supplementary Table S1. Primer sequences used for the mutation validation by sanger sequencing.
S. No	Gene	Mutation	Exon	Forward primer 5’- 3’	Reverse primer 5’- 3’	PCR annealing temperature (°C)	Product Size (bp)
1	RPE65	c.361dup	5	GGCTGTACGGATTGCTCCT	ACCAATTGCAGGAAAGCATC	55	590
2	LCA5	c. 1062_1068 del	7	AGTGAGTATTAACCAAGCTGAG	CAATCCATCATTCTGAAGCAC	58	735
3	LCA5	c. 1823del	9	AACATACAGGTTCTCTGAATCCTC	TTGGCAAACTATCTATGTGGTG	58	755
4	CRX	c. 848del	4	TCTCCGAGCTCCTATTTCAG	GAGCAAGTTCTCAGCACCAC	58	579
5	PRPH2	c.629C>T	2	TGCGAGTGAATGACTATTCTAGG	GCTCTCCTTACCCTCTACCC	58	393
6	CEP290	c. 2483G>T	23	TGCTTACAGATTTGGTGAC	GGATAATCCCAGGCTTAAT	52	443
7	ALMS1	c. 11310_11313del	16	TTTCTCATCATCGAGCTGGG	ATTGCCAGATGGAATCTGTAG	58	484
8	IFT80	c.1936G>T	18	CTGGTATATCAGTAGCAATC	CAGCCTGAAGAAGTACTAT	52	693
9	RP1	c. 3751_3752del	4	GAGTCAACTACTACAAGCCAC	CTGATCCACACCATAACCA	52	309
