# Supplementary material for: Clinical exome sequencing facilitates the understanding of genetic heterogeneity in Leber congenital amaurosis patients with variable phenotype in southern India
Source: Eye Vis (Lond). 2021 May 6;8:20. doi: 10.1186/s40662-021-00243-5 (PMC8101128; doi:10.1186/s40662-021-00243-5)
Supplement: Supplementary file 2 — Additional file 2: Supplementary Table S2. Summary of clinical exome data. [file 40662_2021_243_MOESM2_ESM.xlsx]

## Sheet: Supplementary Table S2
Supplementary Table 2. Summary of clinical exome data.
Patient ID	Total Reads	Total Data(Gb)	%Data > Q30	Reads after Adapter Trimming	Total Aligned Reads	Total Alignment %	Total Passed Alignment %	Read Ontarget %	Panel Avg Depth
AS01	50061770	7.559	94.998	47907756	47902804	99.99	94.095	80.008	109.935
AS02	48739562	7.36	95.052	46772788	46769290	99.993	93.997	79.12	118.135
AS03	44752396	6.758	95.233	42990866	42987432	99.992	93.995	78.122	106.475
AS04	51868828	7.832	94.858	49730070	49727060	99.994	93.672	79.322	121.742
AS05	50077660	7.562	95.144	48053748	48049358	99.991	94.317	79.503	120.758
AS06	60137146	9.081	94.851	57650478	57646884	99.994	94.066	79.489	139.092
AS07	41429968	6.256	95.191	39771308	39767644	99.991	93.77	77.218	99.34
AS08	46003846	6.947	95.491	44066798	44061038	99.987	94.241	80.32	111.883
AS09	56982508	8.604	95.379	54711914	54708014	99.993	94.154	77.925	136.672
AS10	48620568	7.342	94.812	46435984	46433666	99.995	93.812	79.195	115.475
Max	60137146	9.081	95.491	57650478	57646884	100	94.317	80.32	139.092
Min	41429968	6.256	94.812	39771308	39767644	100	93.672	77.218	99.34
