# Supplementary material for: Clinical exome sequencing facilitates the understanding of genetic heterogeneity in Leber congenital amaurosis patients with variable phenotype in southern India
Source: Eye Vis (Lond). 2021 May 6;8:20. doi: 10.1186/s40662-021-00243-5 (PMC8101128; doi:10.1186/s40662-021-00243-5)
Supplement: Supplementary file 3 — Additional file 3: Supplementary Table S3. Overview of exclusion and prioritization of variants to obtain pathogenic variant from clinical exome data. [file 40662_2021_243_MOESM3_ESM.xlsx]

## Sheet: Supplementary Table S3
Supplementary Table 3. Overview of exclusion and prioritization of variants to obtain pathogenic variant from clinical exome data.
Patient ID	Total variants	Indels	Substitution	Exclude non-coding variants	Exclude synonymous and UTR variants	MAF ≤0.01	Indels	Substitutions				Potential variants	Variants relevent to LCA genes
								Total	After functional prediction algorithm	After conservation scores	Final (potential variants)		Indels	Substitution
AS01	31070	280	30790	17154	6195	575	66	509	103	47	47	113	1	0
AS02	30048	288	29760	16782	6117	591	76	515	92	32	32	108	1	0
AS03	30845	310	30535	17113	6239	577	84	493	100	34	34	118	1	0
AS04	31319	284	31035	17355	6232	576	76	500	82	31	31	107	2	0
AS05	30948	283	30665	17186	6211	582	69	513	91	38	38	107	1	1
AS06	30938	292	30646	17447	6248	583	73	510	109	39	39	112	0	2
AS07	30798	285	30798	17119	6156	619	78	541	112	51	51	129	1	0
AS08	30783	277	30506	16970	6125	579	67	512	101	44	44	111	0	0
AS09	30292	294	29998	16906	6061	601	77	524	98	41	41	118	0	0
AS10	30489	277	30212	17040	6162	552	65	407	96	38	38	103	0	0
Max	31319	310	31035	17447	6248	619	84	541	112	51	51	129	2	2
Min	30048	277	29760	16782	6061	552	65	407	82	31	31	103	0	0
